# Supplementary material for: Caffeic Acid Phenethyl Ester-Incorporated Radio-Sensitive Nanoparticles of Phenylboronic Acid Pinacol Ester-Conjugated Hyaluronic Acid for Application in Radioprotection
Source: Int J Mol Sci. 2021 Jun 14;22(12):6347. doi: 10.3390/ijms22126347 (PMC8231778; doi:10.3390/ijms22126347)
Supplement: Supplementary file 1 [file ijms-22-06347-s001.zip]

Archive with 1 entries (1 files):
- ijms-1232211-supplementary.pdf
